# Supplementary material for: Improved Temporal Response of MoS2 Photodetectors by Mild Oxygen Plasma Treatment
Source: Nanomaterials (Basel). 2022 Apr 15;12(8):1365. doi: 10.3390/nano12081365 (PMC9031829; doi:10.3390/nano12081365)
Supplement: Supplementary file 1 [file nanomaterials-12-01365-s001.zip]

Archive with 1 entries (1 files):
- nanomaterials-1615548-supplementary.pdf
